# Supplementary material for: Genotypic analysis of clinical and environmental Cryptococcus neoformans isolates from Brazil reveals the presence of VNB isolates and a correlation with biological factors
Source: PLoS One. 2018 Mar 5;13(3):e0193237. doi: 10.1371/journal.pone.0193237 (PMC5837091; doi:10.1371/journal.pone.0193237)
Supplement: S1 Table — (XLSX) [file pone.0193237.s001.xlsx]

## Sheet: S1 Table
Isolate	Molecular Type	ST	Mating type	CAP59	GPD1	IGS1	LAC1	PLB1	SOD1	URA5	Source	Precedence	Evolution	Base Disease	Reference
A1	VNB	504	alpha	4	11	7	6	6	7	3	BEHN	UBERABA			Andrade-Silva et al., 2010, 114 (5-6) e438-445
A2	VNI	311	alpha	7	1	1	3	1	1	2	BEHN	UBERABA			Andrade-Silva et al., 2010, 114 (5-6) e438-445
A03	VNI	93	alpha	1	23	10	3	4	1	1	BEHN	UBERABA			Andrade-Silva et al., 2010, 114 (5-6) e438-445
A4	VNI	527	alpha	7	11	1	3	4	7	1	BEHN	UBERABA			Andrade-Silva et al., 2010, 114 (5-6) e438-445
A4M	VNI	527	alpha	7	11	1	3	4	7	1	BEHN	UBERABA			Andrade-Silva et al., 2010, 114 (5-6) e438-445
A5	VNI	93	alpha	1	23	10	3	4	1	1	BEHN	UBERABA			Andrade-Silva et al., 2010, 114 (5-6) e438-445
A06	VNI	93	alpha	1	23	10	3	4	1	1	BEHN	UBERABA			Andrade-Silva et al., 2010, 114 (5-6) e438-445
A8	VNI	77	alpha	1	1	25	3	2	1	1	BEHN	UBERABA			Andrade-Silva et al., 2010, 114 (5-6) e438-445
A8BPC	VNI	93	alpha	1	23	10	3	4	1	1	BEHN	UBERABA			Andrade-Silva et al., 2010, 114 (5-6) e438-445
A9	VNI	93	alpha	1	23	10	3	4	1	1	BEHN	UBERABA			Andrade-Silva et al., 2010, 114 (5-6) e438-445
A10	VNI	93	alpha	1	23	10	3	4	1	1	BEHN	UBERABA			Andrade-Silva et al., 2010, 114 (5-6) e438-445
A11	VNI	77	alpha	1	1	25	3	2	1	1	BEHN	UBERABA			Andrade-Silva et al., 2010, 114 (5-6) e438-445
A15	VNI	77	alpha	1	1	25	3	2	1	1	BEHN	UBERABA			Andrade-Silva et al., 2010, 114 (5-6) e438-445
A17	VNI	77	alpha	1	1	25	3	2	1	1	BEHN	UBERABA			Andrade-Silva et al., 2010, 114 (5-6) e438-445
A19	VNI	77	alpha	1	1	25	3	2	1	1	BEHN	UBERABA			Andrade-Silva et al., 2010, 114 (5-6) e438-445
A20	VNI	77	alpha	1	1	25	3	2	1	1	BEHN	UBERABA			Andrade-Silva et al., 2010, 114 (5-6) e438-445
A21ME	VNI	77	alpha	1	1	25	3	2	1	1	BEHN	UBERABA			Andrade-Silva et al., 2010, 114 (5-6) e438-445
A25	VNI	53	alpha	1	3	1	3	2	1	1	BEHN	UBERABA			Andrade-Silva et al., 2010, 114 (5-6) e438-445
A26	VNI	77	alpha	1	1	25	3	2	1	1	BEHN	UBERABA			Andrade-Silva et al., 2010, 114 (5-6) e438-445
A26V	VNI	77	alpha	1	1	25	3	2	1	1	BEHN	UBERABA			Andrade-Silva et al., 2010, 114 (5-6) e438-445
A29	VNI	528	alpha	1	1	1	3	1	1	2	SSHN	UBERABA			Andrade-Silva et al., 2010, 114 (5-6) e438-445
A30	VNI	3	alpha	1	1	1	3	4	1	1	SSHN	UBERABA			Andrade-Silva et al., 2010, 114 (5-6) e438-445
A32	VNI	525	alpha	7	1	1	3	1	1	1	SSHN	UBERABA			Andrade-Silva et al., 2010, 114 (5-6) e438-445
A34	VNB	504	alpha	4	11	7	6	6	7	3	BEHN	UBERABA			Andrade-Silva et al., 2010, 114 (5-6) e438-445
A42	VNI	77	alpha	1	1	25	3	2	1	1	BEHN	UBERABA			Andrade-Silva et al., 2010, 114 (5-6) e438-445
A44	VNI	77	alpha	1	1	25	3	2	1	1	BEHN	UBERABA			Andrade-Silva et al., 2010, 114 (5-6) e438-445
A65	VNI	77	alpha	1	1	25	3	2	1	1	BEHN	UBERABA			Andrade-Silva et al., 2010, 114 (5-6) e438-445
A67	VNI	77	alpha	1	1	25	3	2	1	1	BEHN	UBERABA			Andrade-Silva et al., 2010, 114 (5-6) e438-445
A71	VNI	77	alpha	1	1	25	3	2	1	1	BEHN	UBERABA			Andrade-Silva et al., 2010, 114 (5-6) e438-445
A72	VNI	15	alpha	1	2	6	3	2	1	1	BEHN	UBERABA			Andrade-Silva et al., 2010, 114 (5-6) e438-445
A73	VNI	77	alpha	1	1	25	3	2	1	1	BEHN	UBERABA			Andrade-Silva et al., 2010, 114 (5-6) e438-445
A74	VNI	77	alpha	1	1	25	3	2	1	1	BEHN	UBERABA			Andrade-Silva et al., 2010, 114 (5-6) e438-445
A75	VNI	77	alpha	1	1	25	3	2	1	1	BEHN	UBERABA			Andrade-Silva et al., 2010, 114 (5-6) e438-445
A90	VNB	504	alpha	4	11	7	6	6	7	3	BEHN	UBERABA			Andrade-Silva et al., 2010, 114 (5-6) e438-445
A92	VNI	93	alpha	1	23	10	3	4	1	1	BEHN	UBERABA			Andrade-Silva et al., 2010, 114 (5-6) e438-445
A93I	VNI	77	alpha	1	1	25	3	2	1	1	BEHN	UBERABA			Andrade-Silva et al., 2010, 114 (5-6) e438-445
A93II	VNB	504	alpha	4	11	7	6	6	7	3	BEHN	UBERABA			Andrade-Silva et al., 2010, 114 (5-6) e438-445
A94	VNI	5	alpha	1	3	1	5	2	1	1	BEHN	UBERABA			Andrade-Silva et al., 2010, 114 (5-6) e438-445
AK11	VNB	504	alpha	4	11	7	6	6	7	3	ECB	UBERABA			Ferreira-paim et. al. Mycoses. 2011, 54(5):e294-300
ESC1_P5	VNI	93	alpha	1	23	10	3	4	1	1	SPUTUM	UBERABA	DEATH	AIDS	Andrade-Silva et al., 2013, 51 (6): e635-640
L01	VNI	93	alpha	1	23	10	3	4	1	1	CSF	UBERABA	DEATH	AIDS	Andrade-Silva et al., 2013, 51 (6): e635-640
L06	VNI	93	alpha	1	23	10	3	4	1	1	CSF	UBERABA	DEATH	AIDS	Andrade-Silva et al., 2013, 51 (6): e635-640
L1039	VNI	93	alpha	1	23	10	3	4	1	1	CSF	NR	DEATH	AIDS	Andrade-Silva et al., 2013, 51 (6): e635-640
L11	VNI	93	alpha	1	23	10	3	4	1	1	CSF	UBERABA	NR	AIDS	Andrade-Silva et al., 2013, 51 (6): e635-640
L181	VNI	93	alpha	1	23	10	3	4	1	1	CSF	FRUTAL	DEATH	AIDS	Andrade-Silva et al., 2013, 51 (6): e635-640
L191	VNI	311	alpha	7	1	1	3	1	1	2	CSF	PERDIZES	DEATH	AIDS	Andrade-Silva et al., 2013, 51 (6): e635-640
L20	VNI	93	alpha	1	23	10	3	4	1	1	CSF	UBERABA	DEATH	AIDS	Andrade-Silva et al., 2013, 51 (6): e635-640
L21	VNI	93	alpha	1	23	10	3	4	1	1	CSF	FRUTAL	CURE	AIDS	Andrade-Silva et al., 2013, 51 (6): e635-640
L24	VNI	93	alpha	1	23	10	3	4	1	1	CSF	NR-MG	DEATH	AIDS	Andrade-Silva et al., 2013, 51 (6): e635-640
L29_P1	VNI	93	alpha	1	23	10	3	4	1	1	CSF	TRIANGULO	DEATH	AIDS	Andrade-Silva et al., 2013, 51 (6): e635-640
L292_P1	VNI	93	alpha	1	23	10	3	4	1	1	CSF	TRIANGULO	DEATH	AIDS	Andrade-Silva et al., 2013, 51 (6): e635-640
L30	VNI	93	alpha	1	23	10	3	4	1	1	CSF	UBERABA	DEATH	AIDS	Andrade-Silva et al., 2013, 51 (6): e635-640
L43	VNI	93	alpha	1	23	10	3	4	1	1	CSF	ITAPAGIPE	DEATH	AIDS	Andrade-Silva et al., 2013, 51 (6): e635-640
L32	VNI	93	alpha	1	23	10	3	4	1	1	CSF	UBERABA	DEATH	AIDS	Andrade-Silva et al., 2013, 51 (6): e635-640
L40	VNI	39	alpha	1	1	11	3	4	1	1	CSF	UBERABA	DEATH	Kidney transplant	Andrade-Silva et al., 2013, 51 (6): e635-640
L423	VNI	93	alpha	1	23	10	3	4	1	1	CSF	PETROLINA/GO	DEATH	AIDS	Andrade-Silva et al., 2013, 51 (6): e635-640
L44	VNI	93	alpha	1	23	10	3	4	1	1	CSF	UBERABA	CURE	AIDS	Andrade-Silva et al., 2013, 51 (6): e635-640
L499	VNI	93	alpha	1	23	10	3	4	1	1	CSF	UBERABA	CURE	AIDS	Andrade-Silva et al., 2013, 51 (6): e635-640
L50_P3	VNI	93	alpha	1	23	10	3	4	1	1	CSF	UBERABA	DEATH	AIDS	Andrade-Silva et al., 2013, 51 (6): e635-640
L51	VNI	93	alpha	1	23	10	3	4	1	1	CSF	UBERABA	CURE	AIDS	Andrade-Silva et al., 2013, 51 (6): e635-640
L52	VNI	212	alpha	7	1	1	3	1	1	1	CSF	PLANURA	DEATH	AIDS	Andrade-Silva et al., 2013, 51 (6): e635-640
L53	VNI	93	alpha	1	23	10	3	4	1	1	CSF	UBERABA	CURE	AIDS	Andrade-Silva et al., 2013, 51 (6): e635-640
L55	VNI	93	alpha	1	23	10	3	4	1	1	CSF	UBERABA	CURE	AIDS	Andrade-Silva et al., 2013, 51 (6): e635-640
L56	VNI	93	alpha	1	23	10	3	4	1	1	CSF	SÃO GOTARDO	CURE	NR	Andrade-Silva et al., 2013, 51 (6): e635-640
L58_P4	VNI	212	alpha	7	1	1	3	1	1	1	CSF	UBERABA	DEATH	AIDS	Andrade-Silva et al., 2013, 51 (6): e635-640
L66	VNII	40	alpha	2	9	14	8	11	12	4	CSF	GOIANIA	CURE	NR	Andrade-Silva et al., 2013, 51 (6): e635-640
L68	VNI	93	alpha	1	23	10	3	4	1	1	CSF	FRUTAL	DEATH	AIDS	Andrade-Silva et al., 2013, 51 (6): e635-640
L69_P6	VNI	93	alpha	1	23	10	3	4	1	1	CSF	UBERABA	CURE	AIDS	Andrade-Silva et al., 2013, 51 (6): e635-640
L700	VNI	93	alpha	1	23	10	3	4	1	1	CSF	FRUTAL	CURE	AIDS	Andrade-Silva et al., 2013, 51 (6): e635-640
L717	VNI	77	alpha	1	1	25	3	2	1	1	CSF	TRIANGULO	DEATH	AIDS	Andrade-Silva et al., 2013, 51 (6): e635-640
L800	VNI	93	alpha	1	23	10	3	4	1	1	CSF	UBERABA	DEATH	AIDS	Andrade-Silva et al., 2013, 51 (6): e635-640
LBA2	VNI	93	alpha	1	23	10	3	4	1	1	BAL	TRIANGULO	CURE	AIDS	Andrade-Silva et al., 2013, 51 (6): e635-640
LN1	VNI	93	alpha	1	23	10	3	4	1	1	CSF	ITURAMA	DEATH	AIDS	Present report
LN2	VNI	93	alpha	1	23	10	3	4	1	1	CSF	TRIANGULO	CURE	AIDS	Present report
LN3	VNII	40	alpha	2	9	14	8	11	12	4	CSF	UBERABA	CURE	AIDS	Present report
LN4	VNII	40	alpha	2	9	14	8	11	12	4	CSF	UBERABA	CURE	AIDS	Present report
LN5	VNI	93	alpha	1	23	10	3	4	1	1	CSF	UBERABA	DEATH	AIDS	Present report
L49	VNI	93	alpha	1	23	10	3	4	1	1	CSF	GOIANIA	NR	NR	Andrade-Silva et al., 2013, 51 (6): e635-640
SG1	VNI	93	alpha	1	23	10	3	4	1	1	BLOOD	TRIANGULO	DEATH	AIDS	Andrade-Silva et al., 2013, 51 (6): e635-640
PL1	VNI	93	alpha	1	23	10	3	4	1	1	SKIN	TRIANGULO	DEATH	AIDS	Present report
PL2	VNI	93	alpha	1	23	10	3	4	1	1	SKIN	UBERABA	CURE	Kidney transplant	Present report
LN7	VNI	93	alpha	1	23	10	3	4	1	1	CSF	IBIA	CURE	AIDS	Present report
LN8	VNI	93	alpha	1	23	10	3	4	1	1	CSF	NR	CURE	AIDS	Present report
LN9	VNI	93	alpha	1	23	10	3	4	1	1	CSF	UBERABA	DEATH	AIDS	Present report
LN12	VNII	40	alpha	2	9	14	8	11	12	4	CSF	TRIANGULO	CURE	AIDS	Present report
SG2II _P2	VNIV	121	alpha	16	21	32	19	13	17	20	BLOOD	UBERABA	DEATH	AIDS	Andrade-Silva et al., 2013, 51 (6): e635-640
SG5_P4	VNI	93	alpha	1	23	10	3	4	1	1	BLOOD	UBERABA	DEATH	AIDS	Andrade-Silva et al., 2013, 51 (6): e635-640
SG6	VNI	53	alpha	1	3	1	3	2	1	1	BLOOD	UBERABA	DEATH	AIDS	Andrade-Silva et al., 2013, 51 (6): e635-640
SG8	VNIV	160	alpha	16	21	30	19	13	17	19	BLOOD	NR	DEATH	NR	Andrade-Silva et al., 2013, 51 (6): e635-640
SG11_P3	VNI	93	alpha	1	23	10	3	4	1	1	BLOOD	UBERABA	DEATH	AIDS	Andrade-Silva et al., 2013, 51 (6): e635-640
SG12	VNI	93	alpha	1	23	10	3	4	1	1	BLOOD	TRIANGULO	DEATH	AIDS	Andrade-Silva et al., 2013, 51 (6): e635-640
SG 15_P6	VNI	93	alpha	1	23	10	3	4	1	1	BLOOD	UBERABA	CURE	AIDS	Andrade-Silva et al., 2013, 51 (6): e635-640
SG17	VNI	93	alpha	1	23	10	3	4	1	1	BLOOD	UBERABA	DEATH	AIDS	Andrade-Silva et al., 2013, 51 (6): e635-640
SG18	VNI	93	alpha	1	23	10	3	4	1	1	BLOOD	NR	DEATH	AIDS	Andrade-Silva et al., 2013, 51 (6): e635-640
SG19	VNI	93	alpha	1	23	10	3	4	1	1	BLOOD	TRIANGULO	CURE	AIDS	Andrade-Silva et al., 2013, 51 (6): e635-640
SG20	VNI	93	alpha	1	23	10	3	4	1	1	BLOOD	BAURU	CURE	AIDS	Andrade-Silva et al., 2013, 51 (6): e635-640
SG21_P2	VNI	93	alpha	1	23	10	3	4	1	1	BLOOD	UBERABA	DEATH	AIDS	Andrade-Silva et al., 2013, 51 (6): e635-640
UR01_P4	VNI	526	alpha	7	1	10	3	4	1	1	URINE	UBERABA	DEATH	AIDS	Andrade-Silva et al., 2013, 51 (6): e635-640
UR03_P5	VNI	93	alpha	1	23	10	3	4	1	1	URINE	UBERABA	DEATH	AIDS	Andrade-Silva et al., 2013, 51 (6): e635-640
UR05	VNI	93	alpha	1	23	10	3	4	1	1	URINE	NR	CURE	AIDS	Andrade-Silva et al., 2013, 51 (6): e635-640
UR09	VNI	93	alpha	1	23	10	3	4	1	1	URINE	TRIANGULO	CURE	AIDS	Andrade-Silva et al., 2013, 51 (6): e635-640
UR13	VNI	93	alpha	1	23	10	3	4	1	1	URINE	NR	CURE	AIDS	Andrade-Silva et al., 2013, 51 (6): e635-640
IUM-97_4515	VNB	102		4	1	7	6	6	3	3	CSF	ITALY/BERGAMO	NR	NR	Cogliati, et al., 2013, 51 (5): e499-506
WM629	VNIV	117		16	21	30	19	13	1	19	HUMAN	AUSTRALIA/MELBOURNE	NR	NR	Meyer et al., 2003, 9: e189-195
WM626	VNII	97		2	14	14	8	11	11	4	HUMAN	AUSTRALIA/SYDNEY	NR	NR	Meyer et al., 2003, 9: e189-195
H99	VNI	2		7	1	1	1	1	1	2	HUMAN	USA	NR	NR	Meyer et al., 2009, 47 (6): e561-70
FTC102-1	VNI/VNB ADMIXTURE	391	a	3	8	2	6	9	13	8	MOPANE TREE	BOTSWANA	NR	NR	Chen et al., 2015, 24 (14): e3559-71
BT31	VNBC	8	alpha	4	11	9	6	7	1	12	CSF	BOTSWANA		AIDS	Litvintseva et al., 2003, 172: e2223-38
NRHC5024	VNI/VNB ADMIXTURE	434	alpha	6	8	21	6	9	13	51	CSF	BOTSWANA	NR	NR	Chen et al., 2015, 24 (14): e3559-71
PMHC1035	VNB-II	411	alpha	4	11	7	6	4	7	10	CSF	BOTSWANA	NR	NR	Chen et al., 2015, 24 (14): e3559-71
MUC387-1	VNB-II	461	alpha	41	11	72	6	4	48	3	MOPANE TREE	BOTSWANA	NR	NR	Chen et al., 2015, 24 (14): e3559-71
GBC39-1	VNB-I	383	alpha	1	8	13	6	9	44	13	ACACIA SP.	BOTSWANA	NR	NR	Chen et al., 2015, 24 (14): e3559-71
BT1	VNBA	7	alpha	9	11	2	6	10	7	6	CSF	BOTSWANA	NR	AIDS	Litvintseva et al., 2003, 172: e2223-38
222	VNB	263	alpha	9	11	57	6	6	27	2	CSF	SOUTH AFRICA	NR	AIDS	Beale et al., 2015, 25 ;9 (6): e0003847
226	VNB	210	alpha	4	11	56	6	6	1	3	CSF	SOUTH AFRICA	NR	AIDS	Beale et al., 2015, 25 ;9 (6): e0003847
115	VNB	249	alpha	34	1	55	27	4	7	1	CSF	SOUTH AFRICA	NR	AIDS	Beale et al., 2015, 25 ;9 (6): e0003847
bt204	VNBB	29	a	6	13	12	6	9	8	13	CSF	BOTSWANA	NR	AIDS	Simwami et al., 2011; 7 (4): e1001343
bt35	VNBA	18	α	4	11	2	6	6	6	3	CSF	BOTSWANA	NR	AIDS	Simwami et al., 2011; 7 (4): e1001344
bt63	VNBB	20	a	6	8	13	6	8	8	7	CSF	BOTSWANA	NR	AIDS	Simwami et al., 2011; 7 (4): e1001345
bt85	VNBB	27	a	12	8	17	6	9	9	8	CSF	BOTSWANA	NR	AIDS	Simwami et al., 2011; 7 (4): e1001346
bt84	VNBC	17	α	5	11	16	6	6	5	3	CSF	BOTSWANA	NR	AIDS	Simwami et al., 2011; 7 (4): e1001347
bt109	VNBC	9	α	4	11	7	6	4	1	3	CSF	BOTSWANA	NR	AIDS	Simwami et al., 2011; 7 (4): e1001348
bt46	VNBA	19	α	11	11	2	6	6	7	6	CSF	BOTSWANA	NR	AIDS	Simwami et al., 2011; 7 (4): e1001349
bt60	VNBB	33	α	4	8	2	7	9	9	7	CSF	BOTSWANA	NR	AIDS	Simwami et al., 2011; 7 (4): e1001350
BT1	VNBII		alpha								CSF	BOTSWANA	NR	HIV+	Rhodes et al., 2017; 207 (1): 327-346.
bt63	VNBI	20	a	6	8	13	6	8	8	7	CSF	BOTSWANA	NR	HIV+	Rhodes et al., 2017; 207 (1): 327-346.
bt85	VNBI	27	a	12	8	17	6	9	9	8	CSF	BOTSWANA	NR	HIV+	Rhodes et al., 2017; 207 (1): 327-346.
LEGEND: ST – sequence type, NR – not reported, SSHN – soil samples of hospital neighborhood, BEHN – bird excreta of hospital neighborhood, ECB – excreta of captive birds raised in pet-shops, CSF - cerebrospinal fluid.
