# Supplementary material for: Genotypic analysis of clinical and environmental Cryptococcus neoformans isolates from Brazil reveals the presence of VNB isolates and a correlation with biological factors
Source: PLoS One. 2018 Mar 5;13(3):e0193237. doi: 10.1371/journal.pone.0193237 (PMC5837091; doi:10.1371/journal.pone.0193237)
Supplement: S2 Table — (XLSX) [file pone.0193237.s002.xlsx]

## Sheet: Table S2
Isolate	AMB	KTZ	ITZ	VRZ	FLZ	SEX	AGE	DG HIV	DG CRY	CD4	AB 480 nm	MEL	HEM (PZ)	PHOS (PZ)	PROT (PZ)	GEL (PZ)	AB 550 nm	CEL (MOPS)	CEL (SAB)	CAP (MOPS)	CAP (SAB)
A1	0.25	0.5	0.06	0.06	32						0.069	4	1.00	0.50	1.00	1.00	0.62	8.36	8.43	2.86	1.00
A2	0.5	0.25	0.12	0.06	8						0.021	2	1.00	0.54	1.00	1.00	0.62	7.00	7.00	3.77	1.00
A03	0.25	0.25	0.12	0.12	8						0.049	3	0.38	0.52	1.00	0.50	0.20	7.11	6.30	3.11	1.00
A4	0.12	0.5	0.25	1.00	32						0.030	3	1.00	0.50	1.00	1.00	0.59	4.14	6.57	2.86	1.14
A4M	0.12	0.5	0.25	0.25	64						0.038	3	1.00	0.50	1.00	1.00	0.56	6.62	7.15	5.15	1.00
A5	0.25	0.25	0.06	0.12	8						0.069	4	1.00	0.54	1.00	1.00	0.63	5.62	6.00	1.77	1.00
A06	0.12	0.25	0.25	1.00	32						0.048	3	1.00	0.70	1.00	1.00	0.48	5.60	6.80	1.30	1.00
A8	0.25	1.00	0.25	0.5	16						0.028	3	1.00	0.50	1.00	1.00	0.61	6.13	6.93	3.47	1.00
A8BPC	0.25	0.12	0.12	1.00	0.25						0.030	3	0.60	0.75	1.00	1.00	0.52	6.60	7.33	1.27	1.47
A9	0.06	0.5	0.12	0.25	8						0.031	3	1.00	0.44	1.00	1.00	0.56	5.81	5.94	2.63	1.06
A10	0.12	0.5	0.25	0.5	8						0.040	4	1.00	0.50	1.00	1.00	0.54	6.31	6.69	2.15	1.00
A11	0.12	0.12	0.06	0.25	8						0.037	4	1.00	0.50	1.00	1.00	0.53	6.88	7.00	2.63	1.31
A 15	0.25	0.25	0.12	0.25	8						0.044	4	1.00	0.55	1.00	1.00	0.53	7.17	5.58	2.83	1.00
A17	0.06	0.25	0.12	0.06	8						0.021	4	1.00	0.55	1.00	1.00	0.52	6.15	6.62	2.38	1.00
A19	0.25	0.25	0.12	0.12	32						0.040	4	1.00	0.60	1.00	1.00	0.53	6.50	6.56	2.56	1.06
A20	0.25	0.25	0.12	0.06	8						0.050	4	1.00	0.50	1.00	1.00	0.61	5.86	6.00	3.29	1.00
A21ME	0.06	0.03	0.03	0.03	0.12						0.043	3	0.35	0.58	1.00	0.40	0.41	6.10	7.90	1.70	1.00
A25	0.5	0.5	0.5	0.5	32						0.037	4	0.44	0.63	1.00	1.00	0.49	5.71	7.29	1.21	1.00
A26	0.5	0.12	0.06	0.12	8						0.030	3	1.00	0.55	1.00	1.00	0.57	5.60	6.33	2.47	1.00
A26V	0.5	0.12	0.06	0.12	8						0.030	3	1.00	0.55	1.00	1.00	0.57	5.60	6.33	2.47	1.00
A29	0.12	0.25	0.25	0.06	4						0.045	4	1.00	0.54	1.00	1.00	0.58	6.53	6.53	4.13	1.00
A30	0.5	0.03	0.06	0.06	8						0.040	3	0.55	0.66	1.00	1.00	0.63	7.13	6.80	3.27	1.00
A32	0.25	1.00	0.25	0.5	64						0.031	2	1.00	0.38	1.00	1.00	0.67	7.40	5.73	4.27	1.13
A34	0.5	0.12	0.03	0.06	8						0.051	4	1.00	0.43	1.00	1.00	0.57	5.60	7.14	3.00	1.07
A42	0.25	0.25	0.06	0.06	8						0.030	3	0.50	0.67	1.00	1.00	0.47	7.13	6.47	3.13	1.00
A44	0.5	0.25	0.25	0.5	8						0.042	1	1.00	0.42	1.00	1.00	0.47	5.75	6.10	1.00	1.00
A65	0.5	0.5	0.06	0.5	16						0.030	3	0.55	0.69	1.00	0.50	0.83	6.29	5.21	2.93	1.00
A67	0.25	0.12	0.12	0.5	16						0.039	3	0.47	0.65	1.00	0.53	0.40	6.63	6.27	2.54	1.00
A71	0.5	0.5	0.25	0.5	32						0.046	3	0.42	0.55	1.00	0.60	0.23	7.20	8.00	2.20	1.00
A72	0.5	0.5	0.5	1.00	32						0.040	3	0.36	0.67	1.00	0.66	0.51	5.40	5.67	1.40	0.93
A73	1.00	0.5	0.25	0.5	64						0.060	4	0.44	0.71	1.00	0.50	0.52	6.13	6.60	1.93	1.00
A74	0.25	0.06	0.25	0.12	8						0.050	4	0.45	0.66	1.00	0.57	0.69	7.27	7.20	1.60	1.00
A75	0.25	0.12	0.12	0.12	8						0.050	4	0.55	0.67	1.00	0.50	0.67	7.42	5.83	2.58	1.00
A90	0.25	0.06	0.12	0.06	4						0.056	4	0.54	0.67	1.00	0.70	0.44	7.38	5.75	3.00	1.00
A92	0.06	0.06	0.12	0.25	8						0.041	3	0.54	0.61	1.00	0.50	0.44	5.50	5.80	3.20	1.09
A93I	0.25	0.25	0.12	0.12	16						0.050	4	0.55	0.67	1.00	0.68	0.54	6.62	5.62	2.85	1.00
A93II	0.5	0.12	0.12	0.06	4						0.050	4	0.62	0.67	1.00	0.70	0.52	7.29	7.07	2.57	1.00
A94	0.25	0.25	0.25	0.25	16						0.060	4	0.66	0.53	1.00	0.90	0.45	6.38	7.77	1.00	1.00
AK11	0.5	0.12	0.12	0.12	4						0.040	3	0.44	0.43	1.00	1.00	0.46	6.58	6.75	1.92	1.00
ESC1_P5	4.00	0.5	1.00	0.25	16	♀	33	2001	2006	<50	0.020	4	0.27	0.70	0.63	1.00	0.55	5.27	5.67	3.40	1.00
L01	1.00	0.25	0.5	0.12	8	♂	55	<1999	1999	>100	0.059	4	0.53	0.42	0.32	0.57	0.86	5.38	2.46	5.00	1.00
L06	0.5	0.03	0.12	0.06	16	♂	30	NEG	2000	<50	0.048	4	0.46	0.46	0.32	0.37	0.80	4.70	3.30	5.10	1.40
L1039	0.5	0.12	0.12	0.12	16	♀	59	2010	2010	51-99	0.052	4	0.33	0.59	1.00	0.50	0.33	6.30	7.00	3.40	1.00
L11	1.00	0.12	0.5	0.12	8	♂	34	NEG	2000	>100	0.049	4	0.30	0.60	1.00	1.00	0.50	5.70	6.80	1.28	1.00
L181	1.00	0.25	0.5	0.12	8	♂	26	2001	2001	NR	0.036	3	0.50	0.42	0.62	0.50	1.00	5.53	4.32	6.05	1.05
L191	0.5	0.12	0.12	0.12	16	♂	38	2001	2001	51-99	0.049	4	0.25	0.63	1.00	0.67	0.45	5.80	6.40	1.75	1.00
L20	2.00	0.12	0.5	0.12	16	♂	26	2001	2001	51-99	0.047	2	0.45	0.60	1.00	0.50	0.34	5.10	6.90	2.90	1.10
L21	0.12	0.12	0.12	0.06	8	♂	51	2000	2001	<50	0.043	4	0.60	0.57	1.00	1.00	0.49	5.92	7.54	2.54	1.00
L24	1.00	0.25	1.00	0.12	8	♀	20	2001	2001	<50	0.025	2	1.00	1.00	1.00	1.00	0.74	4.21	6.36	4.00	3.14
L29_P1	1.00	0.12	0.5	0.12	8	♀	24	2002	2002	<50	0.054	3	0.47	0.41	0.45	0.42	1.06	5.53	4.41	5.53	1.00
L292_P1	1.00	0.12	0.5	0.06	8	♀	24	2002	2002	<50	0.048	4	0.47	0.41	0.45	0.42	1.06	5.53	4.41	5.53	1.00
L30	0.25	0.12	0.12	0.06	8	♂	45	<1999	2002	>100	0.029	3	1.00	1.00	1.00	1.00	0.91	5.00	6.36	1.00	3.14
L32	1.00	0.12	0.5	0.06	8	♂	30	2002	2002	<50	0.041	4	0.57	0.54	1.00	0.50	0.43	6.50	6.00	3.40	1.00
L40	2.00	0.25	1.00	0.25	16	♂	50	2003	2003	NR	0.040	4	0.55	0.60	1.00	1.00	0.57	5.23	7.38	6.46	1.00
L423	1.00	0.12	0.25	0.12	8	♂	38	2003	2003	NR	0.044	4	0.37	0.35	1.00	0.37	1.19	5.00	4.46	6.23	1.77
L43	1.00	0.25	0.5	0.25	16	♂	32	2003	2003	51-99	0.059	4	0.60	0.67	1.00	1.00	0.50	6.08	7.31	1.23	1.00
L44	1.00	0.12	0.25	0.12	8	♂	27	<1999	2003	<50	0.033	2	1.00	0.36	1.00	0.40	0.49	3.13	7.06	2.06	1.69
L49	1.00	0.12	0.5	0.12	8	NR	NR	NR	NR	NR	0.069	4	1.00	1.00	1.00	1.00	0.69	4.09	1.00	4.55	1.00
L499	2.00	0.25	0.5	0.12	8	♀	29	<1999	1999	<50	0.056	4	0.42	0.80	0.57	0.45	0.79	4.86	5.29	1.00	1.14
L50_P3	1.00	0.12	0.25	0.12	8	♂	32	2004	2004	NR	0.053	4	0.55	0.61	1.00	1.00	0.51	5.83	5.25	2.25	1.00
L51	1.00	0.25	1.00	0.12	16	♂	34	<1999	2004	51-99	0.050	3	1.00	0.44	1.00	1.00	0.45	5.00	7.56	1.63	1.00
L52	1.00	0.12	0.25	0.12	8	♂	41	2000	2005	51-99	0.056	4	0.42	0.80	0.57	0.45	0.79	4.86	5.29	1.00	1.14
L53	1.00	0.12	1.00	0.12	16	♀	45	<1999	2004	51-99	0.038	3	0.37	0.35	1.00	0.37	1.19	5.00	4.46	6.23	1.77
L55	1.00	0.12	0.25	0.12	8	♂	26	2002	2005	51-99	0.033	3	1.00	0.36	1.00	0.40	0.49	3.13	7.06	2.06	1.69
L56	1.00	0.25	1.00	0.12	8	♂	37	NEG	2004	NR	0.040	2	0.44	0.67	1.00	1.00	0.42	5.54	5.15	2.85	1.00
L58_P4	0.25	0.12	0.06	0.06	8	♂	32	2005	2005	<50	0.040	2	0.30	0.67	1.00	1.00	0.36	5.57	6.90	3.14	1.00
L66	1.00	0.12	0.25	0.12	8	NR	NR	NR	NR	NR	0.061	4	1.00	1.00	1.00	1.00	0.43	6.70	7.07	1.00	1.64
L68	0.5	0.25	0.12	0.25	16	♂	30	<1999	2007	<50	0.050	4	0.60	0.63	1.00	1.00	0.54	5.31	7.38	2.85	1.00
L69_P6	1.00	0.25	1.00	0.12	16	♀	30	2007	2007	<50	0.020	1	0.50	0.61	1.00	1.00	0.38	5.00	6.38	3.00	1.08
L700	1.00	0.25	0.5	0.06	8	♂	35	2000	2000	<50	0.063	4	0.53	0.42	0.32	0.57	0.86	5.38	2.46	5.00	1.00
L717	0.5	0.12	0.06	0.06	8	♂	36	2006	2007	51-99	0.036	3	0.35	0.42	0.36	0.28	1.13	5.25	4.67	3.42	1.00
L800	1.00	0.06	0.5	0.12	8	♂	44	2000	2000	NR	0.039	3	0.37	0.36	1.00	0.37	1.17	4.73	2.40	5.87	1.00
LBA2	0.25	0.25	0.5	0.06	4	♂	34	2005	2006	<50	0.043	3	1.00	0.61	1.00	1.00	0.92	5.36	5.93	3.50	1.00
LN1	1.00	0.12	0.25	0.12	8	♂	33	2001	2010	51-99	0.047	4	0.34	0.58	1.00	0.60	0.30	6.38	5.44	1.84	1.11
LN2	1.00	0.12	0.25	0.12	8	♂	43	2011	2012	51-99	0.040	4	1.00	0.50	1.00	1.00	0.16	6.00	6.20	2.00	1.00
LN3	1.00	0.12	0.25	0.12	8	♂	41	2004	2010	<50	0.060	4	1.00	0.90	1.00	1.00	0.85	5.50	2.14	5.64	1.00
LN4	1.00	0.12	0.25	0.12	8	♂	41	2004	2010	<50	0.070	4	1.00	0.95	1.00	1.00	0.64	6.70	7.07	1.00	1.64
LN5	1.00	0.12	0.25	0.12	8	♂	50	1999	2011	>100	0.054	3	0.55	0.64	1.00	1.00	0.24	6.00	6.90	1.50	1.00
LN7	1.00	0.12	0.5	0.12	8	♂	53	1999	2009	51-99	0.048	3	0.40	0.69	1.00	1.00	0.54	5.29	7.57	2.71	1.00
LN8	1.00	0.12	0.5	0.12	8	♂	42	2003	2009	51-99	0.060	3	0.50	1.00	1.00	1.00	0.58	5.50	5.71	2.50	1.00
LN9	1.00	0.12	0.25	0.12	16	♀	59	2010	2010	51-99	0.043	4	0.50	0.59	1.00	0.58	0.33	4.60	5.80	2.20	1.00
LN12	0.5	0.25	0.12	0.25	4	♂	NR	2008	2010	<50	0.064	4	1.00	0.95	1.00	1.00	0.64	6.30	5.30	1.50	1.50
PL1	0.25	0.12	0.12	0.12	16	♂	NR	2004	2005	<50	0.035	3	0.33	0.57	1.00	0.47	0.87	5.85	6.04	3.26	1.00
PL2	0.25	0.06	0.06	0.06	4	♂	35	NEG	2003	NR	0.034	2	0.37	0.66	0.53	1.00	0.24	4.53	6.07	5.73	1.13
SG1	1.00	0.12	0.25	0.12	8	♂	33	2009	2011	<50	0.060	4	0.57	0.62	1.00	0.69	0.82	6.33	6.72	2.56	1.89
SG2II _P2	1.00	0.12	0.25	0.12	8	♀	32	2012	2012	51-99	0.053	3	0.50	0.65	1.00	0.61	0.69	4.12	5.59	1.82	1.00
SG5_P4	0.5	0.25	0.12	0.25	16	♂	32	2005	2005	<50	0.056	4	0.34	0.65	1.00	0.53	0.74	6.29	7.65	2.94	1.00
SG6	1.00	0.25	0.5	0.25	16	♂	44	<1999	2006	<50	0.036	2	0.46	0.68	1.00	1.00	0.81	5.94	5.38	1.00	1.06
SG8	1.00	0.25	0.25	0.25	8	NR	NR	NR	NR	51-99	0.051	3	0.57	0.55	1.00	0.64	0.71	4.24	6.20	2.10	1.00
SG11_P3	0.25	0.25	0.12	0.12	4	♂	32	2004	2004	NR	0.039	3	0.41	0.60	1.00	1.00	0.71	4.94	5.53	3.12	1.00
SG12	0.06	0.03	0.06	0.06	1	♂	22	2005	2005	<50	0.036	4	0.33	0.66	1.00	1.00	0.42	6.30	9.10	2.40	1.40
SG 15	1.00	0.25	0.5	0.06	4	♀	30	2007	2007	<50	0.050	3	0.53	0.50	1.00	1.00	0.43	6.64	6.71	4.57	1.00
SG17	0.5	0.12	0.06	0.06	8	♂	26	2003	2003	NR	0.034	2	0.33	0.63	1.00	1.00	0.33	5.42	5.53	5.63	1.16
SG18	0.25	0.03	0.12	0.12	8	♂	26	2010	2010	<50	0.040	3	0.50	0.72	1.00	1.00	0.37	5.00	6.67	2.00	1.00
SG19	1.00	0.25	0.5	0.12	8	♂	NR	2006	2007	51-99	0.032	3	0.49	0.71	0.57	1.00	0.20	5.53	6.89	3.63	1.00
SG20	1.00	0.12	0.25	0.12	8	♂	NR	2006	2006	<50	0.030	3	0.76	0.55	1.00	1.00	0.25	5.53	7.16	2.06	1.00
SG21_P2	1.00	0.12	0.25	0.12	8	♀	32	2012	2012	NR	0.050	3	0.54	0.71	1.00	0.57	0.49	4.71	6.07	1.00	1.00
UR01_P4	0.5	0.06	0.5	0.12	8	♂	32	2005	2005	<50	0.047	4	0.20	0.62	0.50	1.00	0.81	4.71	6.53	4.59	1.00
UR03_P5	1.00	0.12	0.25	0.12	8	♀	33	2001	2006	<50	0.020	4	0.27	0.70	0.63	1.00	0.55	5.27	5.67	3.40	1.00
UR05	0.5	0.06	0.25	0.12	8	♂	41	2001	2010	<50	0.023	2	0.47	0.68	1.00	1.00	0.33	5.55	6.15	4.20	1.00
UR09	1.00	0.5	1.00	0.12	16	♂	NR	2005	2006	<50	0.023	2	0.47	0.68	1.00	1.00	0.33	5.55	6.15	4.20	1.00
UR13	0.5	0.06	0.25	0.12	8	♂	41	2001	2010	<50	0.028	2	0.50	0.60	1.00	1.00	0.34	5.72	8.33	4.72	1.00
LEGEND: AMB – amphotericin B; KTZ – ketococnazole; ITZ – itraconazole; VRZ – voriconazole; FLZ – fluconazole; DG HIV – year of diagnosis of hiv; DG CRY – year of diagnosis of cryptococosis; AB480 – absobance 480 NM; AB550 – absobance 550 NM; MEL – index of visual melanization; PZ PHOS – pz of phospholipases; PZ PROT – pz of protease; PZ GEL – pz of gelatin hydrolysis; PZ HEM – pz of hemolytic act…
