# Supplementary material for: Genotypic analysis of clinical and environmental Cryptococcus neoformans isolates from Brazil reveals the presence of VNB isolates and a correlation with biological factors
Source: PLoS One. 2018 Mar 5;13(3):e0193237. doi: 10.1371/journal.pone.0193237 (PMC5837091; doi:10.1371/journal.pone.0193237)
Supplement: S3 Table — (XLSX) [file pone.0193237.s003.xlsx]

## Sheet: Virulence factors
Mean Age (years)
Parameter
Table Analyzed	Mean Age POP						Number of families	1
Data sets analyzed	A : Pop1	B : Pop2	C : Pop3	D : Pop4			Number of comparisons per family	6
							Alpha	0.05
ANOVA summary
F	0.4928						Bonferroni's multiple comparisons test	Mean Diff,	95,00% CI of diff,	Significant?	Summary
P value	0.689
P value summary	ns						Pop1 vs. Pop2	1.69	-13,71 to 17,09	No	ns		A-B
Significant diff. among means (P < 0.05)?	No						Pop1 vs. Pop3	1	-17,82 to 19,82	No	ns		A-C
R square	0.02929						Pop1 vs. Pop4	-5	-26,04 to 16,04	No	ns		A-D
							Pop2 vs. Pop3	-0.6905	-12,88 to 11,5	No	ns		B-C
Brown-Forsythe test							Pop2 vs. Pop4	-6.69	-22,09 to 8,708	No	ns		B-D
F (DFn, DFd)	2,085 (3, 49)						Pop3 vs. Pop4	-6	-24,82 to 12,82	No	ns		C-D
P value	0.1143
P value summary	ns
Are SDs significantly different (P < 0.05)?	No						Test details	Mean 1	Mean 2	Mean Diff,	SE of diff,	n1	n2	t	DF
Bartlett's test							Pop1 vs. Pop2	37	35.31	1.69	5.6	3	42	0.3019	49
Bartlett's statistic (corrected)							Pop1 vs. Pop3	37	36	1	6.844	3	5	0.1461	49
P value							Pop1 vs. Pop4	37	42	-5	7.651	3	3	0.6535	49
P value summary							Pop2 vs. Pop3	35.31	36	-0.6905	4.433	42	5	0.1557	49
Are SDs significantly different (P < 0.05)?							Pop2 vs. Pop4	35.31	42	-6.69	5.6	42	3	1.195	49
							Pop3 vs. Pop4	36	42	-6	6.844	5	3	0.8767	49
ANOVA table	SS	DF	MS	F (DFn, DFd)	P value
Treatment (between columns)	129.8	3	43.27	F (3, 49) = 0,4928	P=0,6890
Residual (within columns)	4303	49	87.82
Total	4433	52
Data summary
Number of treatments (columns)	4
Number of values (total)	53
Hemolytic Activity (Pz)
Parameter
Table Analyzed	Hemolytic Activity POP		Number of families	1
			Number of comparisons per family	6
Kruskal-Wallis test			Alpha	0.05
P value	0.2413
Exact or approximate P value?	Approximate		Dunn's multiple comparisons test	Mean rank diff,	Significant?	Summary
P value summary	ns
Do the medians vary signif. (P < 0.05)?	No		Pop1 vs. Pop2	1.066	No	ns		A-B
Number of groups	4		Pop1 vs. Pop3	-10.76	No	ns		A-C
Kruskal-Wallis statistic	4.193		Pop1 vs. Pop4	8.869	No	ns		A-D
			Pop2 vs. Pop3	-11.82	No	ns		B-C
Data summary			Pop2 vs. Pop4	7.803	No	ns		B-D
Number of treatments (columns)	4		Pop3 vs. Pop4	19.63	No	ns		C-D
Number of values (total)	89
			Test details	Mean rank 1	Mean rank 2	Mean rank diff,	n1	n2
			Pop1 vs. Pop2	44.08	43.02	1.066	6	57
			Pop1 vs. Pop3	44.08	54.84	-10.76	6	19
			Pop1 vs. Pop4	44.08	35.21	8.869	6	7
			Pop2 vs. Pop3	43.02	54.84	-11.82	57	19
			Pop2 vs. Pop4	43.02	35.21	7.803	57	7
			Pop3 vs. Pop4	54.84	35.21	19.63	19	7
Phospholipases (Pz)
Parameter
Table Analyzed	Phospholipases POP		Number of families	1
			Number of comparisons per family	6
Kruskal-Wallis test			Alpha	0.05
P value	0.7788
Exact or approximate P value?	Approximate		Dunn's multiple comparisons test	Mean rank diff,	Significant?	Summary
P value summary	ns
Do the medians vary signif. (P < 0.05)?	No		Pop1 vs. Pop2	-1.031	No	ns		A-B
Number of groups	4		Pop1 vs. Pop3	2.32	No	ns		A-C
Kruskal-Wallis statistic	1.093		Pop1 vs. Pop4	-9.56	No	ns		A-D
			Pop2 vs. Pop3	3.351	No	ns		B-C
Data summary			Pop2 vs. Pop4	-8.529	No	ns		B-D
Number of treatments (columns)	4		Pop3 vs. Pop4	-11.88	No	ns		C-D
Number of values (total)	89
			Test details	Mean rank 1	Mean rank 2	Mean rank diff,	n1	n2
			Pop1 vs. Pop2	44.08	45.11	-1.031	6	57
			Pop1 vs. Pop3	44.08	41.76	2.32	6	19
			Pop1 vs. Pop4	44.08	53.64	-9.56	6	7
			Pop2 vs. Pop3	45.11	41.76	3.351	57	19
			Pop2 vs. Pop4	45.11	53.64	-8.529	57	7
			Pop3 vs. Pop4	41.76	53.64	-11.88	19	7
Proteases (Pz)
Parameter
Table Analyzed	Proteases POP		Number of families	1
			Number of comparisons per family	6
Kruskal-Wallis test			Alpha	0.05
P value	0.2402
Exact or approximate P value?	Approximate		Dunn's multiple comparisons test	Mean rank diff,	Significant?	Summary
P value summary	ns
Do the medians vary signif. (P < 0.05)?	No		Pop1 vs. Pop2	1.614	No	ns		A-B
Number of groups	4		Pop1 vs. Pop3	-7	No	ns		A-C
Kruskal-Wallis statistic	4.205		Pop1 vs. Pop4	-0.5	No	ns		A-D
			Pop2 vs. Pop3	-8.614	No	ns		B-C
Data summary			Pop2 vs. Pop4	-2.114	No	ns		B-D
Number of treatments (columns)	4		Pop3 vs. Pop4	6.5	No	ns		C-D
Number of values (total)	89
			Test details	Mean rank 1	Mean rank 2	Mean rank diff,	n1	n2
			Pop1 vs. Pop2	44.5	42.89	1.614	6	57
			Pop1 vs. Pop3	44.5	51.5	-7	6	19
			Pop1 vs. Pop4	44.5	45	-0.5	6	7
			Pop2 vs. Pop3	42.89	51.5	-8.614	57	19
			Pop2 vs. Pop4	42.89	45	-2.114	57	7
			Pop3 vs. Pop4	51.5	45	6.5	19	7
Gelatin Hydrolysis (Pz)
Parameter
Table Analyzed	Gelatin Hydrolysis POP		Number of families	1
			Number of comparisons per family	6
Kruskal-Wallis test			Alpha	0.05
P value	0.5375
Exact or approximate P value?	Approximate		Dunn's multiple comparisons test	Mean rank diff,	Significant?	Summary
P value summary	ns
Do the medians vary signif. (P < 0.05)?	No		Pop1 vs. Pop2	7.491	No	ns		A-B
Number of groups	4		Pop1 vs. Pop3	8.936	No	ns		A-C
Kruskal-Wallis statistic	2.172		Pop1 vs. Pop4	-3.357	No	ns		A-D
			Pop2 vs. Pop3	1.445	No	ns		B-C
Data summary			Pop2 vs. Pop4	-10.85	No	ns		B-D
Number of treatments (columns)	4		Pop3 vs. Pop4	-12.29	No	ns		C-D
Number of values (total)	89
			Test details	Mean rank 1	Mean rank 2	Mean rank diff,	n1	n2
			Pop1 vs. Pop2	51.36	43.87	7.491	7	56
			Pop1 vs. Pop3	51.36	42.42	8.936	7	19
			Pop1 vs. Pop4	51.36	54.71	-3.357	7	7
			Pop2 vs. Pop3	43.87	42.42	1.445	56	19
			Pop2 vs. Pop4	43.87	54.71	-10.85	56	7
			Pop3 vs. Pop4	42.42	54.71	-12.29	19	7
Melanin Production (480 nm)
Table Analyzed	Absorbance 480nm POP
			Number of families	1
Kruskal-Wallis test			Number of comparisons per family	6
P value	0.8477		Alpha	0.05
Exact or approximate P value?	Approximate
P value summary	ns		Dunn's multiple comparisons test	Mean rank diff,	Significant?	Summary
Do the medians vary signif. (P < 0.05)?	No
Number of groups	4		Pop1 vs. Pop2	-3.246	No	ns		A-B
Kruskal-Wallis statistic	0.8073		Pop1 vs. Pop3	2.781	No	ns		A-C
			Pop1 vs. Pop4	-2.31	No	ns		A-D
Data summary			Pop2 vs. Pop3	6.026	No	ns		B-C
Number of treatments (columns)	4		Pop2 vs. Pop4	0.9361	No	ns		B-D
Number of values (total)	89		Pop3 vs. Pop4	-5.09	No	ns		C-D
			Test details	Mean rank 1	Mean rank 2	Mean rank diff,	n1	n2
			Pop1 vs. Pop2	43.33	46.58	-3.246	6	57
			Pop1 vs. Pop3	43.33	40.55	2.781	6	19
			Pop1 vs. Pop4	43.33	45.64	-2.31	6	7
			Pop2 vs. Pop3	46.58	40.55	6.026	57	19
			Pop2 vs. Pop4	46.58	45.64	0.9361	57	7
			Pop3 vs. Pop4	40.55	45.64	-5.09	19	7
Urease (550 nm)
Parameter
Table Analyzed	Absorbance 550nm POP		Number of families	1
			Number of comparisons per family	6
Kruskal-Wallis test			Alpha	0.05
P value	0.7436
Exact or approximate P value?	Approximate		Dunn's multiple comparisons test	Mean rank diff,	Significant?	Summary
P value summary	ns
Do the medians vary signif. (P < 0.05)?	No		Pop1 vs. Pop2	6.636	No	ns		A-B
Number of groups	4		Pop1 vs. Pop3	2.61	No	ns		A-C
Kruskal-Wallis statistic	1.239		Pop1 vs. Pop4	-2.845	No	ns		A-D
			Pop2 vs. Pop3	-4.026	No	ns		B-C
Data summary			Pop2 vs. Pop4	-9.481	No	ns		B-D
Number of treatments (columns)	4		Pop3 vs. Pop4	-5.455	No	ns		C-D
Number of values (total)	89
			Test details	Mean rank 1	Mean rank 2	Mean rank diff,	n1	n2
			Pop1 vs. Pop2	49.58	42.95	6.636	6	57
			Pop1 vs. Pop3	49.58	46.97	2.61	6	19
			Pop1 vs. Pop4	49.58	52.43	-2.845	6	7
			Pop2 vs. Pop3	42.95	46.97	-4.026	57	19
			Pop2 vs. Pop4	42.95	52.43	-9.481	57	7
			Pop3 vs. Pop4	46.97	52.43	-5.455	19	7
Yeast size SAB (µm)
Table Analyzed	Yeast size SAB POP		Number of families	1
			Number of comparisons per family	6
Kruskal-Wallis test			Alpha	0.05
P value	0.5364
Exact or approximate P value?	Approximate		Dunn's multiple comparisons test	Mean rank diff,	Significant?	Summary	Adjusted P Value
P value summary	ns
Do the medians vary signif. (P < 0.05)?	No		Pop1 vs. Pop2	4.342	No	ns	>0,9999	A-C
Number of groups	4		Pop1 vs. Pop3	-0.8509	No	ns	>0,9999	A-E
Kruskal-Wallis statistic	2.178		Pop1 vs. Pop4	-9.738	No	ns	>0,9999	A-G
			Pop2 vs. Pop3	-5.193	No	ns	>0,9999	C-E
Data summary			Pop2 vs. Pop4	-14.08	No	ns	>0,9999	C-G
Number of treatments (columns)	4		Pop3 vs. Pop4	-8.887	No	ns	>0,9999	E-G
Number of values (total)	89
			Test details	Mean rank 1	Mean rank 2	Mean rank diff,	n1	n2
			Pop1 vs. Pop2	46.83	42.49	4.342	6	57
			Pop1 vs. Pop3	46.83	47.68	-0.8509	6	19
			Pop1 vs. Pop4	46.83	56.57	-9.738	6	7
			Pop2 vs. Pop3	42.49	47.68	-5.193	57	19
			Pop2 vs. Pop4	42.49	56.57	-14.08	57	7
			Pop3 vs. Pop4	47.68	56.57	-8.887	19	7
Yeast size MOPS (µm)
Table Analyzed	Yeast size MOPS POP		Number of families	1
			Number of comparisons per family	6
Kruskal-Wallis test			Alpha	0.05
P value	<0,0001
Exact or approximate P value?	Approximate		Dunn's multiple comparisons test	Mean rank diff,	Significant?	Summary	Adjusted P Value
P value summary	****
Do the medians vary signif. (P < 0.05)?	Yes		Pop1 vs. Pop2	21.81	No	ns	0.2947	B-D
Number of groups	4		Pop1 vs. Pop3	-8.732	No	ns	>0,9999	B-F
Kruskal-Wallis statistic	21.61		Pop1 vs. Pop4	12.44	No	ns	>0,9999	B-H
			Pop2 vs. Pop3	-30.54	Yes	****	<0,0001	D-F
Data summary			Pop2 vs. Pop4	-9.371	No	ns	>0,9999	D-H
Number of treatments (columns)	4		Pop3 vs. Pop4	21.17	No	ns	0.3824	F-H
Number of values (total)	89
			Test details	Mean rank 1	Mean rank 2	Mean rank diff,	n1	n2
			Pop1 vs. Pop2	58.08	36.27	21.81	6	57
			Pop1 vs. Pop3	58.08	66.82	-8.732	6	19
			Pop1 vs. Pop4	58.08	45.64	12.44	6	7
			Pop2 vs. Pop3	36.27	66.82	-30.54	57	19
			Pop2 vs. Pop4	36.27	45.64	-9.371	57	7
			Pop3 vs. Pop4	66.82	45.64	21.17	19	7
Capsule size Sab (µm)
			Number of families	1
Table Analyzed	Capsule size SAB POP		Number of comparisons per family	6
			Alpha	0.05
Kruskal-Wallis test
P value	0.0977		Dunn's multiple comparisons test	Mean rank diff,	Significant?	Summary	Adjusted P Value
Exact or approximate P value?	Approximate
P value summary	ns		Pop1 vs. Pop2	-1.044	No	ns	>0,9999	A-C
Do the medians vary signif. (P < 0.05)?	No		Pop1 vs. Pop3	9.789	No	ns	>0,9999	A-E
Number of groups	4		Pop1 vs. Pop4	13.71	No	ns	>0,9999	A-G
Kruskal-Wallis statistic	6.305		Pop2 vs. Pop3	10.83	No	ns	0.2748	C-E
			Pop2 vs. Pop4	14.76	No	ns	0.4315	C-G
Data summary			Pop3 vs. Pop4	3.925	No	ns	>0,9999	E-G
Number of treatments (columns)	4
Number of values (total)	89
			Test details	Mean rank 1	Mean rank 2	Mean rank diff,	n1	n2
			Pop1 vs. Pop2	47.5	48.54	-1.044	6	57
			Pop1 vs. Pop3	47.5	37.71	9.789	6	19
			Pop1 vs. Pop4	47.5	33.79	13.71	6	7
			Pop2 vs. Pop3	48.54	37.71	10.83	57	19
			Pop2 vs. Pop4	48.54	33.79	14.76	57	7
			Pop3 vs. Pop4	37.71	33.79	3.925	19	7
Capsule size MOPS (µm)
			Number of families	1
Table Analyzed	Capsule size MOPS POP		Number of comparisons per family	6
			Alpha	0.05
Kruskal-Wallis test
P value	0.3632		Dunn's multiple comparisons test	Mean rank diff,	Significant?	Summary	Adjusted P Value
Exact or approximate P value?	Approximate
P value summary	ns		Pop1 vs. Pop2	-0.1404	No	ns	>0,9999	B-D
Do the medians vary signif. (P < 0.05)?	No		Pop1 vs. Pop3	10.05	No	ns	>0,9999	B-F
Number of groups	4		Pop1 vs. Pop4	12	No	ns	>0,9999	B-H
Kruskal-Wallis statistic	3.191		Pop2 vs. Pop3	10.19	No	ns	0.8176	D-F
			Pop2 vs. Pop4	12.14	No	ns	>0,9999	D-H
Data summary			Pop3 vs. Pop4	1.947	No	ns	>0,9999	F-H
Number of treatments (columns)	4
Number of values (total)	89
			Test details	Mean rank 1	Mean rank 2	Mean rank diff,	n1	n2
			Pop1 vs. Pop2	48	48.14	-0.1404	6	57
			Pop1 vs. Pop3	48	37.95	10.05	6	19
			Pop1 vs. Pop4	48	36	12	6	7
			Pop2 vs. Pop3	48.14	37.95	10.19	57	19
			Pop2 vs. Pop4	48.14	36	12.14	57	7
			Pop3 vs. Pop4	37.95	36	1.947	19	7
Gender
	Pop1	Pop2	Pop3	Pop4
Female	0	12	0	0	Table Analyzed	Gender
Male	3	37	1	3
					P value and statistical significance
					Test	Chi-square
					Chi-square, df	2,182, 3
					P value	0.5355
					P value summary	ns
					One- or two-sided	NA
					Statistically significant (P < 0.05)?	No
					Data analyzed
					Number of rows	2
					Number of columns	4
Source
	Pop1	Pop2	Pop3	Pop4
Clinical	3	50	18	3	Table Analyzed	source
Environmental	3	7	1	4
					P value and statistical significance
					Test	Chi-square
					Chi-square, df	15,48, 3
					P value	0.0014
					P value summary	**
					One- or two-sided	NA
					Statistically significant (P < 0.05)?	Yes
					Data analyzed
					Number of rows	2
					Number of columns	4
Visual Melanin Production
	Pop1	Pop2	Pop3	Pop4
Hight	3	47	18	6	Table Analyzed	Melanin
Intermediate	3	10	1	1
					P value and statistical significance
					Test	Chi-square
					Chi-square, df	6,578, 3
					P value	0.0866
					P value summary	ns
					One- or two-sided	NA
					Statistically significant (P < 0.05)?	No
					Data analyzed
					Number of rows	2
					Number of columns	4
Outcome
			Table Analyzed	ST93 or not ST93
	Other than ST93	ST93	P value and statistical significance
Clinical Cure	0	21	Test	Fisher's exact test
Death	7	28
			P value	0.0377
			P value summary	*
			One- or two-sided	Two-sided
			Statistically significant (P < 0.05)?	Yes
			Effect size	Value	95% CI
			Relative Risk	0	0 to 0,8137
			Reciprocal of relative risk	Infinity	1,229 to Infinity
			Attributable risk (P1 - P2)	0.2	0,0253 to 0,4213
			NNT (reciprocal of attrib. risk)	5	2,373 to 39,52
			Odds ratio	0	0 to 0,889
			Reciprocal of odds ratio	Infinity	1,125 to Infinity
			Sensitivity	0	0 to 0,3543
			Specificity	0.5714	0,4327 to 0,6998
			Positive Predictive Value	0	0 to 0,1546
			Negative Predictive Value	0.8	0,6411 to 0,8996
			Likelihood Ratio	0
			Methods used to compute CIs
			Relative Risk	Koopman asymptotic score
			Attributable risk (P1 - P2)	Newcombe/Wilson with CC
			Odds ratio	Baptista-Pike
			Sensitivity, specificity, etc.	Wilson-Brown
			Data analyzed	NOT ST93	ST93	Total
			Clinical Cure	0	21	21
			Death	7	28	35
			Total	7	49	56
			Percentage of row total	NOT ST93	ST93
			Clinical Cure	0,00%	100,00%
			Death	20,00%	80,00%
			Percentage of column total	NOT ST93	ST93
			Clinical Cure	0,00%	42,86%
			Death	100,00%	57,14%
			Percentage of grand total	NOT ST93	ST93
			Clinical Cure	0,00%	37,50%
			Death	12,50%	50,00%
Origin
						Table Analyzed	Origin
	Pop1	Pop2	Pop3	Pop4
Uberaba	1	24	0	3		P value and statistical significance
Uberaba out	2	21	1	0		Test	Chi-square
						Chi-square, df	3,073, 2
						P value	0.2152
						P value summary	ns
						One- or two-sided	NA
						Statistically significant (P < 0.05)?	No
						Data analyzed
						Number of rows	2
						Number of columns	3
Number of cells in Sabouraud
Table Analyzed	Number of cells in SAB POP		Number of families	1
			Number of comparisons per family	6
Kruskal-Wallis test			Alpha	0.05
P value	0.5999
Exact or approximate P value?	Approximate		Dunn's multiple comparisons test	Mean rank diff,	Significant?	Summary	Adjusted P Value
P value summary	ns
Do the medians vary signif. (P < 0.05)?	No		Pop1 vs. Pop2	-5.079	No	ns	>0,9999	A-C
Number of groups	4		Pop1 vs. Pop3	-8.798	No	ns	>0,9999	A-E
Kruskal-Wallis statistic	1.869		Pop1 vs. Pop4	5.905	No	ns	>0,9999	A-G
			Pop2 vs. Pop3	-3.719	No	ns	>0,9999	C-E
Data summary			Pop2 vs. Pop4	10.98	No	ns	>0,9999	C-G
Number of treatments (columns)	4		Pop3 vs. Pop4	14.7	No	ns	>0,9999	E-G
Number of values (total)	89
			Test details	Mean rank 1	Mean rank 2	Mean rank diff,	n1	n2
			Pop1 vs. Pop2	40.33	45.41	-5.079	6	57
			Pop1 vs. Pop3	40.33	49.13	-8.798	6	19
			Pop1 vs. Pop4	40.33	34.43	5.905	6	7
			Pop2 vs. Pop3	45.41	49.13	-3.719	57	19
			Pop2 vs. Pop4	45.41	34.43	10.98	57	7
			Pop3 vs. Pop4	49.13	34.43	14.7	19	7
Number of cells in MOPS
Table Analyzed	Number of cells in MOPS POP		Number of families	1
			Number of comparisons per family	6
Kruskal-Wallis test			Alpha	0.05
P value	0.2012
Exact or approximate P value?	Approximate		Dunn's multiple comparisons test	Mean rank diff,	Significant?	Summary	Adjusted P Value
P value summary	ns
Do the medians vary signif. (P < 0.05)?	No		Pop1 vs. Pop2	-1.228	No	ns	>0,9999	B-D
Number of groups	4		Pop1 vs. Pop3	11.72	No	ns	>0,9999	B-F
Kruskal-Wallis statistic	4.628		Pop1 vs. Pop4	12.1	No	ns	>0,9999	B-H
			Pop2 vs. Pop3	12.95	No	ns	0.3506	D-F
Data summary			Pop2 vs. Pop4	13.32	No	ns	>0,9999	D-H
Number of treatments (columns)	4		Pop3 vs. Pop4	0.3759	No	ns	>0,9999	F-H
Number of values (total)	89
			Test details	Mean rank 1	Mean rank 2	Mean rank diff,	n1	n2
			Pop1 vs. Pop2	47.67	48.89	-1.228	6	57
			Pop1 vs. Pop3	47.67	35.95	11.72	6	19
			Pop1 vs. Pop4	47.67	35.57	12.1	6	7
			Pop2 vs. Pop3	48.89	35.95	12.95	57	19
			Pop2 vs. Pop4	48.89	35.57	13.32	57	7
			Pop3 vs. Pop4	35.95	35.57	0.3759	19	7

## Sheet: Antifungal susceptibility
Amphotericin B
Parameter			Number of families	1
Table Analyzed	ANF POP		Number of comparisons per family	6
			Alpha	0.05
Kruskal-Wallis test
P value	0.0014		Dunn's multiple comparisons test	Mean rank diff,	Significant?	Summary
Exact or approximate P value?	Approximate
P value summary	**		Pop1 vs. Pop2	-18.39	No	ns		A-B
Do the medians vary signif. (P < 0.05)?	Yes		Pop1 vs. Pop3	6.123	No	ns		A-C
Number of groups	4		Pop1 vs. Pop4	-15.24	No	ns		A-D
Kruskal-Wallis statistic	15.52		Pop2 vs. Pop3	24.51	Yes	**		B-C
			Pop2 vs. Pop4	3.148	No	ns		B-D
Data summary			Pop3 vs. Pop4	-21.36	No	ns		C-D
Number of treatments (columns)	4
Number of values (total)	89
			Test details	Mean rank 1	Mean rank 2	Mean rank diff,	n1	n2
			Pop1 vs. Pop2	33.33	51.72	-18.39	6	57
			Pop1 vs. Pop3	33.33	27.21	6.123	6	19
			Pop1 vs. Pop4	33.33	48.57	-15.24	6	7
			Pop2 vs. Pop3	51.72	27.21	24.51	57	19
			Pop2 vs. Pop4	51.72	48.57	3.148	57	7
			Pop3 vs. Pop4	27.21	48.57	-21.36	19	7
Ketoconazole
Parameter
Table Analyzed	CET POP		Number of families	1
			Number of comparisons per family	6
Kruskal-Wallis test			Alpha	0.05
P value	0.2947
Exact or approximate P value?	Approximate		Dunn's multiple comparisons test	Mean rank diff,	Significant?	Summary
P value summary	ns
Do the medians vary signif. (P < 0.05)?	No		Pop1 vs. Pop2	9.895	No	ns		A-B
Number of groups	4		Pop1 vs. Pop3	-0.2544	No	ns		A-C
Kruskal-Wallis statistic	3.708		Pop1 vs. Pop4	-1.476	No	ns		A-D
			Pop2 vs. Pop3	-10.15	No	ns		B-C
Data summary			Pop2 vs. Pop4	-11.37	No	ns		B-D
Number of treatments (columns)	4		Pop3 vs. Pop4	-1.222	No	ns		C-D
Number of values (total)	89
			Test details	Mean rank 1	Mean rank 2	Mean rank diff,	n1	n2
			Pop1 vs. Pop2	51.17	41.27	9.895	6	57
			Pop1 vs. Pop3	51.17	51.42	-0.2544	6	19
			Pop1 vs. Pop4	51.17	52.64	-1.476	6	7
			Pop2 vs. Pop3	41.27	51.42	-10.15	57	19
			Pop2 vs. Pop4	41.27	52.64	-11.37	57	7
			Pop3 vs. Pop4	51.42	52.64	-1.222	19	7
Itraconazole
Parameter
Table Analyzed	ITZ POP
			Number of families	1
Kruskal-Wallis test			Number of comparisons per family	6
P value	0.0001		Alpha	0.05
Exact or approximate P value?	Approximate
P value summary	***		Dunn's multiple comparisons test	Mean rank diff,	Significant?	Summary
Do the medians vary signif. (P < 0.05)?	Yes
Number of groups	4		Pop1 vs. Pop2	-17.85	No	ns		A-B
Kruskal-Wallis statistic	20.71		Pop1 vs. Pop3	9.338	No	ns		A-C
			Pop1 vs. Pop4	-27.3	No	ns		A-D
Data summary			Pop2 vs. Pop3	27.18	Yes	***		B-C
Number of treatments (columns)	4		Pop2 vs. Pop4	-9.451	No	ns		B-D
Number of values (total)	89		Pop3 vs. Pop4	-36.64	Yes	**		C-D
			Test details	Mean rank 1	Mean rank 2	Mean rank diff,	n1	n2
			Pop1 vs. Pop2	33.42	51.26	-17.85	6	57
			Pop1 vs. Pop3	33.42	24.08	9.338	6	19
			Pop1 vs. Pop4	33.42	60.71	-27.3	6	7
			Pop2 vs. Pop3	51.26	24.08	27.18	57	19
			Pop2 vs. Pop4	51.26	60.71	-9.451	57	7
			Pop3 vs. Pop4	24.08	60.71	-36.64	19	7
Voriconazole
Parameter
Table Analyzed	VRZ POP		Number of families	1
			Number of comparisons per family	6
Kruskal-Wallis test			Alpha	0.05
P value	0.0829
Exact or approximate P value?	Approximate		Dunn's multiple comparisons test	Mean rank diff,	Significant?	Summary
P value summary	ns
Do the medians vary signif. (P < 0.05)?	No		Pop1 vs. Pop2	-8.798	No	ns		A-B
Number of groups	4		Pop1 vs. Pop3	-15.91	No	ns		A-C
Kruskal-Wallis statistic	6.677		Pop1 vs. Pop4	-29.26	No	ns		A-D
			Pop2 vs. Pop3	-7.114	No	ns		B-C
Data summary			Pop2 vs. Pop4	-20.46	No	ns		B-D
Number of treatments (columns)	4		Pop3 vs. Pop4	-13.35	No	ns		C-D
Number of values (total)	89
			Test details	Mean rank 1	Mean rank 2	Mean rank diff,	n1	n2
			Pop1 vs. Pop2	33.67	42.46	-8.798	6	57
			Pop1 vs. Pop3	33.67	49.58	-15.91	6	19
			Pop1 vs. Pop4	33.67	62.93	-29.26	6	7
			Pop2 vs. Pop3	42.46	49.58	-7.114	57	19
			Pop2 vs. Pop4	42.46	62.93	-20.46	57	7
			Pop3 vs. Pop4	49.58	62.93	-13.35	19	7
Fluconazole
Parameter
Table Analyzed	FLZ POP		Number of families	1
			Number of comparisons per family	6
Kruskal-Wallis test			Alpha	0.05
P value	0.0517
Exact or approximate P value?	Approximate		Dunn's multiple comparisons test	Mean rank diff,	Significant?	Summary
P value summary	ns
Do the medians vary signif. (P < 0.05)?	No		Pop1 vs. Pop2	4.11	No	ns		A-B
Number of groups	4		Pop1 vs. Pop3	-3.829	No	ns		A-C
Kruskal-Wallis statistic	7.739		Pop1 vs. Pop4	-19.89	No	ns		A-D
			Pop2 vs. Pop3	-7.939	No	ns		B-C
Data summary			Pop2 vs. Pop4	-24	No	ns		B-D
Number of treatments (columns)	4		Pop3 vs. Pop4	-16.06	No	ns		C-D
Number of values (total)	89
			Test details	Mean rank 1	Mean rank 2	Mean rank diff,	n1	n2
			Pop1 vs. Pop2	45.25	41.14	4.11	6	57
			Pop1 vs. Pop3	45.25	49.08	-3.829	6	19
			Pop1 vs. Pop4	45.25	65.14	-19.89	6	7
			Pop2 vs. Pop3	41.14	49.08	-7.939	57	19
			Pop2 vs. Pop4	41.14	65.14	-24	57	7
			Pop3 vs. Pop4	49.08	65.14	-16.06	19	7

## Sheet: Total data
Amphotericin B						Ketoconazole						Itraconazole						Voriconazole						Fluconazole						Absorbance 480 nm						Hemolytic Activity						Fosfolipases						Proteinases
	Pop1	Pop2	Pop3	Pop4			Pop1	Pop2	Pop3	Pop4			Pop1	Pop2	Pop3	Pop4			Pop1	Pop2	Pop3	Pop4			Pop1	Pop2	Pop3	Pop4			Pop1	Pop2	Pop3	Pop4			Pop1	Pop2	Pop3	Pop4			Pop1	Pop2	Pop3	Pop4			Pop1
Number of values	6	57	19	7		Number of values	6	57	19	7		Number of values	6	57	19	7		Number of values	6	57	19	7		Number of values	6	57	19	7		Number of values	6	57	19	7		Number of values	6	57	19	7		Number of values	6	57	19	7		Number of values	6
Minimum	0.12	0.06	0.06	0.25		Minimum	0.12	0.03	0.03	0.03		Minimum	0.06	0.06	0.03	0.06		Minimum	0.06	0.06	0.03	0.06		Minimum	4	0.25	0.12	8		Minimum	0.021	0.02	0.021	0.036		Minimum	0.25	0.27	0.35	0.2		Minimum	0.38	0.35	0.42	0.53		Minimum	0.58
25% Percentile	0.2175	0.25	0.25	0.5		25% Percentile	0.12	0.12	0.12	0.06		25% Percentile	0.105	0.12	0.06	0.25		25% Percentile	0.06	0.12	0.06	0.12		25% Percentile	7	8	8	8		25% Percentile	0.0285	0.0335	0.03	0.037		25% Percentile	0.2875	0.39	0.45	0.36		25% Percentile	0.5	0.5	0.5	0.6		25% Percentile	0.895
Median	0.375	1	0.25	0.5		Median	0.185	0.12	0.25	0.25		Median	0.185	0.25	0.12	0.5		Median	0.09	0.12	0.12	0.25		Median	8	8	8	16		Median	0.0425	0.043	0.04	0.04		Median	0.715	0.5	0.55	0.46		Median	0.585	0.61	0.55	0.63		Median	1
75% Percentile	0.625	1	0.5	1		75% Percentile	0.4375	0.25	0.25	0.5		75% Percentile	0.25	0.5	0.25	0.5		75% Percentile	0.215	0.12	0.5	0.5		75% Percentile	28	12	16	32		75% Percentile	0.05075	0.05	0.05	0.047		75% Percentile	1	0.6	1	0.55		75% Percentile	0.7025	0.68	0.67	0.67		75% Percentile	1
Maximum	1	4	1	2		Maximum	1	0.5	1	0.5		Maximum	0.25	1	0.25	1		Maximum	0.5	1	0.5	1		Maximum	64	32	64	32		Maximum	0.056	0.069	0.06	0.06		Maximum	1	1	1	0.66		Maximum	0.8	1	0.71	0.68		Maximum	1
10% Percentile	0.12	0.12	0.06	0.25		10% Percentile	0.12	0.06	0.06	0.03		10% Percentile	0.06	0.12	0.06	0.06		10% Percentile	0.06	0.06	0.06	0.06		10% Percentile	4	4	8	8		10% Percentile	0.021	0.0246	0.028	0.036		10% Percentile	0.25	0.33	0.35	0.2		10% Percentile	0.38	0.4	0.42	0.53		10% Percentile	0.58
90% Percentile	1	1	0.5	2		90% Percentile	1	0.25	0.5	0.5		90% Percentile	0.25	1	0.25	1		90% Percentile	0.5	0.25	0.5	1		90% Percentile	64	16	32	32		90% Percentile	0.056	0.0592	0.05	0.06		90% Percentile	1	1	1	0.66		90% Percentile	0.8	0.76	0.69	0.68		90% Percentile	1
Mean	0.4367	0.8121	0.3416	0.75		Mean	0.31	0.1777	0.2663	0.2629		Mean	0.175	0.3737	0.1305	0.4729		Mean	0.1533	0.1596	0.2363	0.3471		Mean	18	9.706	14.74	18.29		Mean	0.04033	0.04265	0.03979	0.04286		Mean	0.6633	0.5746	0.7174	0.46		Mean	0.5933	0.6014	0.5784	0.6286		Mean	0.93
Std. Deviation	0.3147	0.6091	0.2195	0.5951		Std. Deviation	0.344	0.1145	0.2274	0.1863		Std. Deviation	0.08503	0.2832	0.07891	0.2889		Std. Deviation	0.1724	0.1765	0.1923	0.3194		Std. Deviation	22.87	5.027	14.42	10.03		Std. Deviation	0.01268	0.01222	0.009987	0.008335		Std. Deviation	0.3735	0.2405	0.2807	0.1496		Std. Deviation	0.1422	0.1584	0.08815	0.05146		Std. Deviation	0.1715
Std. Error of Mean	0.1285	0.08067	0.05036	0.2249		Std. Error of Mean	0.1404	0.01517	0.05217	0.07043		Std. Error of Mean	0.03471	0.03751	0.0181	0.1092		Std. Error of Mean	0.07036	0.02338	0.04412	0.1207		Std. Error of Mean	9.338	0.6658	3.308	3.79		Std. Error of Mean	0.005175	0.001618	0.002291	0.00315		Std. Error of Mean	0.1525	0.03185	0.06439	0.05653		Std. Error of Mean	0.05806	0.02098	0.02022	0.01945		Std. Error of Mean	0.07
Lower 95% CI of mean	0.1064	0.6505	0.2358	0.1996		Lower 95% CI of mean	-0.05098	0.1473	0.1567	0.09052		Lower 95% CI of mean	0.08577	0.2985	0.09249	0.2056		Lower 95% CI of mean	-0.02754	0.1128	0.1436	0.05178		Lower 95% CI of mean	-6.004	8.372	7.794	9.011		Lower 95% CI of mean	0.02703	0.03941	0.03498	0.03515		Lower 95% CI of mean	0.2714	0.5108	0.5821	0.3217		Lower 95% CI of mean	0.4441	0.5594	0.5359	0.581		Lower 95% CI of mean	0.7501
Upper 95% CI of mean	0.767	0.9737	0.4474	1.3		Upper 95% CI of mean	0.671	0.2081	0.3759	0.4352		Upper 95% CI of mean	0.2642	0.4488	0.1686	0.7401		Upper 95% CI of mean	0.3342	0.2065	0.329	0.6425		Upper 95% CI of mean	42	11.04	21.69	27.56		Upper 95% CI of mean	0.05364	0.04589	0.0446	0.05057		Upper 95% CI of mean	1.055	0.6384	0.8527	0.5983		Upper 95% CI of mean	0.7426	0.6434	0.6209	0.6762		Upper 95% CI of mean	1.11
Coefficient of variation	72,08%	75,00%	64,26%	79,35%		Coefficient of variation	110,96%	64,43%	85,39%	70,89%		Coefficient of variation	48,59%	75,79%	60,46%	61,11%		Coefficient of variation	112,41%	110,56%	81,38%	92,00%		Coefficient of variation	127,08%	51,79%	97,80%	54,84%		Coefficient of variation	31,43%	28,64%	25,10%	19,45%		Coefficient of variation	56,30%	41,86%	39,13%	32,51%		Coefficient of variation	23,97%	26,33%	15,24%	8,19%		Coefficient of variation	18,44%
Geometric mean	0.3512	0.5975	0.2771	0.6095		Geometric mean	0.2182	0.1463	0.1974	0.1836		Geometric mean	0.1543	0.2789	0.1087	0.3693		Geometric mean	0.1076	0.1253	0.1635	0.2471		Geometric mean	11.31	8.297	9.58	16		Geometric mean	0.03842	0.04079	0.03854	0.04225		Geometric mean	0.5642	0.5315	0.6623	0.4342		Geometric mean	0.5783	0.5816	0.5718	0.6267		Geometric mean	0.9132
Geometric SD factor	2.093	2.467	2.045	1.933		Geometric SD factor	2.289	1.919	2.268	2.906		Geometric SD factor	1.797	2.232	1.892	2.449		Geometric SD factor	2.283	1.803	2.516	2.486		Geometric SD factor	2.6	1.986	3.412	1.761		Geometric SD factor	1.43	1.365	1.304	1.193		Geometric SD factor	1.917	1.477	1.521	1.481		Geometric SD factor	1.288	1.3	1.171	1.089		Geometric SD factor	1.249
Lower 95% CI of geo. mean	0.1617	0.4702	0.1963	0.3313		Lower 95% CI of geo. mean	0.09153	0.1231	0.133	0.06846		Lower 95% CI of geo. mean	0.08342	0.2254	0.07996	0.1613		Lower 95% CI of geo. mean	0.04526	0.1071	0.1048	0.1064		Lower 95% CI of geo. mean	4.151	6.917	5.303	9.48		Lower 95% CI of geo. mean	0.0264	0.03756	0.03392	0.03589		Lower 95% CI of geo. mean	0.285	0.4792	0.5411	0.3019		Lower 95% CI of geo. mean	0.4435	0.5425	0.5299	0.579		Lower 95% CI of geo. mean	0.7231
Upper 95% CI of geo. mean	0.7624	0.7592	0.3912	1.121		Upper 95% CI of geo. mean	0.5203	0.1739	0.293	0.4923		Upper 95% CI of geo. mean	0.2854	0.3451	0.1478	0.8457		Upper 95% CI of geo. mean	0.256	0.1465	0.255	0.5737		Upper 95% CI of geo. mean	30.84	9.954	17.31	27		Upper 95% CI of geo. mean	0.0559	0.0443	0.04379	0.04974		Upper 95% CI of geo. mean	1.117	0.5895	0.8107	0.6245		Upper 95% CI of geo. mean	0.7542	0.6235	0.617	0.6782		Upper 95% CI of geo. mean	1.153
Skewness	1.294	2.611	1.449	1.972		Skewness	2.267	1.451	2.072	0.2053		Skewness	-0.2869	1.131	0.682	0.6299		Skewness	2.294	4.098	0.61	1.746		Skewness	2.296	1.732	2.554	0.6817		Skewness	-0.507	0.04314	0.048	1.819		Skewness	-0.0968	0.9343	-0.006145	-0.6366		Skewness	-0.0715	0.7146	-0.2378	-1.272		Skewness	-2.449
Kurtosis	1.826	12.71	3.359	3.988		Kurtosis	5.281	2.19	5.319	-1.159		Kurtosis	-2.392	0.4706	-1.033	1.88		Kurtosis	5.389	17.57	-1.543	3.211		Kurtosis	5.375	5.726	7.439	-1.099		Kurtosis	-0.4562	-0.5082	-0.5051	3.325		Kurtosis	-3.079	-0.499	-2.06	0.5712		Kurtosis	0.5051	0.9503	-0.8568	1.656		Kurtosis	6
Sum	2.62	46.29	6.49	5.25		Sum	1.86	10.13	5.06	1.84		Sum	1.05	21.3	2.48	3.31		Sum	0.92	9.1	4.49	2.43		Sum	108	553.3	280.1	128		Sum	0.242	2.431	0.756	0.3		Sum	3.98	32.75	13.63	3.22		Sum	3.56	34.28	10.99	4.4		Sum	5.58
D'Agostino & Pearson normality test						Shapiro-Wilk normality test						D'Agostino & Pearson normality test						D'Agostino & Pearson normality test						D'Agostino & Pearson normality test						D'Agostino & Pearson normality test						D'Agostino & Pearson normality test						D'Agostino & Pearson normality test						D'Agostino & Pearson normality test
K2	N too small	55.74	11.93	N too small		W	0.6368	0.7782	0.7616	0.8718		K2	N too small	11.16	3.416	N too small		K2	N too small	78.23	8.115	N too small		K2	N too small	33.36	26.38	N too small		K2	N too small	0.7736	0.1598	N too small		K2	N too small	8.342	25.36	N too small		K2	N too small	6.933	1.121	N too small		K2	N too small
P value		<0,0001	0.0026			P value	0.0012	<0,0001	0.0003	0.1925		P value		0.0038	0.1812			P value		<0,0001	0.0173			P value		<0,0001	<0,0001			P value		0.6792	0.9232			P value		0.0154	<0,0001			P value		0.0312	0.571			P value
Passed normality test (alpha=0.05)?		No	No			Passed normality test (alpha=0.05)?	No	No	No	Yes		Passed normality test (alpha=0.05)?		No	Yes			Passed normality test (alpha=0.05)?		No	No			Passed normality test (alpha=0.05)?		No	No			Passed normality test (alpha=0.05)?		Yes	Yes			Passed normality test (alpha=0.05)?		No	No			Passed normality test (alpha=0.05)?		No	Yes			Passed normality test (alpha=0.05)?
P value summary		****	**			P value summary	**	****	***	ns		P value summary		**	ns			P value summary		****	*			P value summary		****	****			P value summary		ns	ns			P value summary		*	****			P value summary		*	ns			P value summary
Shapiro-Wilk normality test						KS normality test						Shapiro-Wilk normality test						Shapiro-Wilk normality test						Shapiro-Wilk normality test						Shapiro-Wilk normality test						Shapiro-Wilk normality test						Shapiro-Wilk normality test						Shapiro-Wilk normality test
W	0.8742	0.6856	0.8117	0.7258		KS distance	0.4026	0.3069	0.3181	0.2418		W	0.8007	0.8105	0.7992	0.8735		W	0.6265	0.4249	0.7615	0.8027		W	0.6371	0.7195	0.6503	0.8187		W	0.9758	0.9828	0.9649	0.7759		W	0.7622	0.8143	0.7509	0.9643		W	0.9779	0.9234	0.9289	0.8901		W	0.4961
P value	0.2436	<0,0001	0.0017	0.0071		P value	0.0029	<0,0001	<0,0001	>0,1000		P value	0.0596	<0,0001	0.0011	0.1989		P value	0.0009	<0,0001	0.0003	0.0436		P value	0.0013	<0,0001	<0,0001	0.0624		P value	0.9289	0.5932	0.6711	0.0235		P value	0.0261	<0,0001	0.0002	0.8543		P value	0.9407	0.0015	0.1656	0.2752		P value	<0,0001
Passed normality test (alpha=0.05)?	Yes	No	No	No		Passed normality test (alpha=0.05)?	No	No	No	Yes		Passed normality test (alpha=0.05)?	Yes	No	No	Yes		Passed normality test (alpha=0.05)?	No	No	No	No		Passed normality test (alpha=0.05)?	No	No	No	Yes		Passed normality test (alpha=0.05)?	Yes	Yes	Yes	No		Passed normality test (alpha=0.05)?	No	No	No	Yes		Passed normality test (alpha=0.05)?	Yes	No	Yes	Yes		Passed normality test (alpha=0.05)?	No
P value summary	ns	****	**	**		P value summary	**	****	****	ns		P value summary	ns	****	**	ns		P value summary	***	****	***	*		P value summary	**	****	****	ns		P value summary	ns	ns	ns	*		P value summary	*	****	***	ns		P value summary	ns	**	ns	ns		P value summary	****
KS normality test						One sample t test						KS normality test						KS normality test						KS normality test						KS normality test						KS normality test						KS normality test						KS normality test
KS distance	0.2536	0.3262	0.2933	0.3771		Theoretical mean	0	0	0	0		KS distance	0.3111	0.2478	0.2899	0.3197		KS distance	0.41	0.431	0.3063	0.3338		KS distance	0.3682	0.3872	0.3116	0.3044		KS distance	0.1562	0.07774	0.1523	0.3484		KS distance	0.3163	0.2298	0.3167	0.1611		KS distance	0.1872	0.1217	0.16	0.2254		KS distance	0.4918
P value	>0,1000	<0,0001	0.0001	0.0032		Actual mean	0.31	0.1777	0.2663	0.2629		P value	0.0712	<0,0001	0.0002	0.0293		P value	0.0021	<0,0001	<0,0001	0.0178		P value	0.0109	<0,0001	<0,0001	0.0489		P value	>0,1000	>0,1000	>0,1000	0.0103		P value	0.061	<0,0001	<0,0001	>0,1000		P value	>0,1000	0.035	>0,1000	>0,1000		P value	<0,0001
Passed normality test (alpha=0.05)?	Yes	No	No	No		Discrepancy	0.31	0.1777	0.2663	0.2629		Passed normality test (alpha=0.05)?	Yes	No	No	No		Passed normality test (alpha=0.05)?	No	No	No	No		Passed normality test (alpha=0.05)?	No	No	No	No		Passed normality test (alpha=0.05)?	Yes	Yes	Yes	No		Passed normality test (alpha=0.05)?	Yes	No	No	Yes		Passed normality test (alpha=0.05)?	Yes	No	Yes	Yes		Passed normality test (alpha=0.05)?	No
P value summary	ns	****	***	**		95% CI of discrepancy	-0,05098 to 0,671	0,1473 to 0,2081	0,1567 to 0,3759	0,09052 to 0,4352		P value summary	ns	****	***	*		P value summary	**	****	****	*		P value summary	*	****	****	*		P value summary	ns	ns	ns	*		P value summary	ns	****	****	ns		P value summary	ns	*	ns	ns		P value summary	****
						t, df	t=2,208 df=5	t=11,72 df=56	t=5,105 df=18	t=3,732 df=6
One sample t test						P value (two tailed)	0.0783	<0,0001	<0,0001	0.0097		One sample t test						One sample t test						One sample t test						One sample t test						One sample t test						One sample t test						One sample t test
Theoretical mean	0	0	0	0		Significant (alpha=0.05)?	No	Yes	Yes	Yes		Theoretical mean	0	0	0	0		Theoretical mean	0	0	0	0		Theoretical mean	0	0	0	0		Theoretical mean	0	0	0	0		Theoretical mean	0	0	0	0		Theoretical mean	0	0	0	0		Theoretical mean	0
Actual mean	0.4367	0.8121	0.3416	0.75								Actual mean	0.175	0.3737	0.1305	0.4729		Actual mean	0.1533	0.1596	0.2363	0.3471		Actual mean	18	9.706	14.74	18.29		Actual mean	0.04033	0.04265	0.03979	0.04286		Actual mean	0.6633	0.5746	0.7174	0.46		Actual mean	0.5933	0.6014	0.5784	0.6286		Actual mean	0.93
Discrepancy	0.4367	0.8121	0.3416	0.75		Wilcoxon Signed Rank Test						Discrepancy	0.175	0.3737	0.1305	0.4729		Discrepancy	0.1533	0.1596	0.2363	0.3471		Discrepancy	18	9.706	14.74	18.29		Discrepancy	0.04033	0.04265	0.03979	0.04286		Discrepancy	0.6633	0.5746	0.7174	0.46		Discrepancy	0.5933	0.6014	0.5784	0.6286		Discrepancy	0.93
95% CI of discrepancy	0,1064 to 0,767	0,6505 to 0,9737	0,2358 to 0,4474	0,1996 to 1,3		Theoretical median	0	0	0	0		95% CI of discrepancy	0,08577 to 0,2642	0,2985 to 0,4488	0,09249 to 0,1686	0,2056 to 0,7401		95% CI of discrepancy	-0,02754 to 0,3342	0,1128 to 0,2065	0,1436 to 0,329	0,05178 to 0,6425		95% CI of discrepancy	-6,004 to 42	8,372 to 11,04	7,794 to 21,69	9,011 to 27,56		95% CI of discrepancy	0,02703 to 0,05364	0,03941 to 0,04589	0,03498 to 0,0446	0,03515 to 0,05057		95% CI of discrepancy	0,2714 to 1,055	0,5108 to 0,6384	0,5821 to 0,8527	0,3217 to 0,5983		95% CI of discrepancy	0,4441 to 0,7426	0,5594 to 0,6434	0,5359 to 0,6209	0,581 to 0,6762		95% CI of discrepancy	0,7501 to 1,11
t, df	t=3,398 df=5	t=10,07 df=56	t=6,783 df=18	t=3,334 df=6		Actual median	0.185	0.12	0.25	0.25		t, df	t=5,041 df=5	t=9,961 df=56	t=7,21 df=18	t=4,33 df=6		t, df	t=2,179 df=5	t=6,829 df=56	t=5,357 df=18	t=2,876 df=6		t, df	t=1,928 df=5	t=14,58 df=56	t=4,457 df=18	t=4,824 df=6		t, df	t=7,794 df=5	t=26,36 df=56	t=17,37 df=18	t=13,6 df=6		t, df	t=4,351 df=5	t=18,04 df=56	t=11,14 df=18	t=8,138 df=6		t, df	t=10,22 df=5	t=28,67 df=56	t=28,6 df=18	t=32,32 df=6		t, df	t=13,29 df=5
P value (two tailed)	0.0193	<0,0001	<0,0001	0.0157		Discrepancy	0.185	0.12	0.25	0.25		P value (two tailed)	0.004	<0,0001	<0,0001	0.0049		P value (two tailed)	0.0812	<0,0001	<0,0001	0.0282		P value (two tailed)	0.1118	<0,0001	0.0003	0.0029		P value (two tailed)	0.0006	<0,0001	<0,0001	<0,0001		P value (two tailed)	0.0074	<0,0001	<0,0001	0.0002		P value (two tailed)	0.0002	<0,0001	<0,0001	<0,0001		P value (two tailed)	<0,0001
Significant (alpha=0.05)?	Yes	Yes	Yes	Yes		Sum of signed ranks (W)	21	1653	190	28		Significant (alpha=0.05)?	Yes	Yes	Yes	Yes		Significant (alpha=0.05)?	No	Yes	Yes	Yes		Significant (alpha=0.05)?	No	Yes	Yes	Yes		Significant (alpha=0.05)?	Yes	Yes	Yes	Yes		Significant (alpha=0.05)?	Yes	Yes	Yes	Yes		Significant (alpha=0.05)?	Yes	Yes	Yes	Yes		Significant (alpha=0.05)?	Yes
						Sum of positive ranks	21	1653	190	28
Wilcoxon Signed Rank Test						Sum of negative ranks	0	0	0	0		Wilcoxon Signed Rank Test						Wilcoxon Signed Rank Test						Wilcoxon Signed Rank Test						Wilcoxon Signed Rank Test						Wilcoxon Signed Rank Test						Wilcoxon Signed Rank Test						Wilcoxon Signed Rank Test
Theoretical median	0	0	0	0		P value (two tailed)	0.0313	<0,0001	<0,0001	0.0156		Theoretical median	0	0	0	0		Theoretical median	0	0	0	0		Theoretical median	0	0	0	0		Theoretical median	0	0	0	0		Theoretical median	0	0	0	0		Theoretical median	0	0	0	0		Theoretical median	0
Actual median	0.375	1	0.25	0.5		Exact or estimate?	Exact	Exact	Exact	Exact		Actual median	0.185	0.25	0.12	0.5		Actual median	0.09	0.12	0.12	0.25		Actual median	8	8	8	16		Actual median	0.0425	0.043	0.04	0.04		Actual median	0.715	0.5	0.55	0.46		Actual median	0.585	0.61	0.55	0.63		Actual median	1
Discrepancy	0.375	1	0.25	0.5		Significant (alpha=0.05)?	Yes	Yes	Yes	Yes		Discrepancy	0.185	0.25	0.12	0.5		Discrepancy	0.09	0.12	0.12	0.25		Discrepancy	8	8	8	16		Discrepancy	0.0425	0.043	0.04	0.04		Discrepancy	0.715	0.5	0.55	0.46		Discrepancy	0.585	0.61	0.55	0.63		Discrepancy	1
Sum of signed ranks (W)	21	1653	190	28								Sum of signed ranks (W)	21	1653	190	28		Sum of signed ranks (W)	21	1653	190	28		Sum of signed ranks (W)	21	1653	190	28		Sum of signed ranks (W)	21	1653	190	28		Sum of signed ranks (W)	21	1653	190	28		Sum of signed ranks (W)	21	1653	190	28		Sum of signed ranks (W)	21
Sum of positive ranks	21	1653	190	28								Sum of positive ranks	21	1653	190	28		Sum of positive ranks	21	1653	190	28		Sum of positive ranks	21	1653	190	28		Sum of positive ranks	21	1653	190	28		Sum of positive ranks	21	1653	190	28		Sum of positive ranks	21	1653	190	28		Sum of positive ranks	21
Sum of negative ranks	0	0	0	0								Sum of negative ranks	0	0	0	0		Sum of negative ranks	0	0	0	0		Sum of negative ranks	0	0	0	0		Sum of negative ranks	0	0	0	0		Sum of negative ranks	0	0	0	0		Sum of negative ranks	0	0	0	0		Sum of negative ranks	0
P value (two tailed)	0.0313	<0,0001	<0,0001	0.0156								P value (two tailed)	0.0313	<0,0001	<0,0001	0.0156		P value (two tailed)	0.0313	<0,0001	<0,0001	0.0156		P value (two tailed)	0.0313	<0,0001	<0,0001	0.0156		P value (two tailed)	0.0313	<0,0001	<0,0001	0.0156		P value (two tailed)	0.0313	<0,0001	<0,0001	0.0156		P value (two tailed)	0.0313	<0,0001	<0,0001	0.0156		P value (two tailed)	0.0313
Exact or estimate?	Exact	Exact	Exact	Exact								Exact or estimate?	Exact	Exact	Exact	Exact		Exact or estimate?	Exact	Exact	Exact	Exact		Exact or estimate?	Exact	Exact	Exact	Exact		Exact or estimate?	Exact	Exact	Exact	Exact		Exact or estimate?	Exact	Exact	Exact	Exact		Exact or estimate?	Exact	Exact	Exact	Exact		Exact or estimate?	Exact
Significant (alpha=0.05)?	Yes	Yes	Yes	Yes								Significant (alpha=0.05)?	Yes	Yes	Yes	Yes		Significant (alpha=0.05)?	Yes	Yes	Yes	Yes		Significant (alpha=0.05)?	Yes	Yes	Yes	Yes		Significant (alpha=0.05)?	Yes	Yes	Yes	Yes		Significant (alpha=0.05)?	Yes	Yes	Yes	Yes		Significant (alpha=0.05)?	Yes	Yes	Yes	Yes		Significant (alpha=0.05)?	Yes
[truncated: 40 more columns]
